# Supplementary material for: Genotypic Influences on Actuators of Aerobic Performance in Tactical Athletes
Source: Genes (Basel). 2024 Nov 28;15(12):1535. doi: 10.3390/genes15121535 (PMC11675622; doi:10.3390/genes15121535)
Supplement: Supplementary file 1 [file genes-15-01535-s001.zip]

Archive with 3 entries (3 files):
- Figure S1-S2-R1.pdf
- Figure S3-R1.pdf
- Table S1.pdf
